# Supplementary material for: A novel class of polymeric fluorescent dyes assembled using a DNA synthesizer
Source: PLoS One. 2020 Dec 4;15(12):e0243218. doi: 10.1371/journal.pone.0243218 (PMC7717558; doi:10.1371/journal.pone.0243218)
Supplement: S1 Data — (XLSX) [file pone.0243218.s008.xlsx]

## Sheet: Fig.4(B)-data&graph
Wavelength (nm)	snd003_F_pH9_10nM_050615	snd283_F(C7F)1_pH9_10nM_050615	snd288_F(C7F)2_pH9_10nM_050615	snd289_F(C7F)3_pH9_10nM_050615	snd290_F(C7F)4_pH9_10nM_050615	snd291_F(C7F)5_pH9_10nM_050615	snd296_F(C7F)9_pH9_10nM_050615
498.95	16.0645	35.2367	52.45	66.0449	79.5444	96.7924	197.302
500	17.5147	38.3726	56.3262	72.3873	88.805	106.734	214.673
501.04	20.2791	42.6415	63.5551	81.5627	100.66	120.348	241.792
501.94	23.0648	47.7526	69.8387	90.1573	110.948	134.431	267.68
502.98	25.6059	53.1261	78.3706	100.314	124.937	149.617	299.552
504.02	28.8704	58.5376	87.3693	111.181	139.396	165.244	328.271
505.07	32.2839	65.0573	95.684	121.026	151.6	180.124	355.641
505.97	34.3385	69.0088	101.338	127.784	162.764	190.579	380.638
507.01	36.923	73.3815	108.302	136.988	172.483	203.882	406.064
508.05	39.5915	78.5448	115.062	146.255	183.438	217.702	431.676
508.95	41.8026	82.4475	121.293	152.622	193.133	226.693	452.906
510	44.0127	84.8024	126.099	159.925	201.174	238.509	470.6
511.04	45.1741	87.916	129.413	165.012	207.065	242.47	483.121
511.94	46.4205	89.8736	132.781	168.137	211.761	248.849	492.994
512.98	47.3031	92.4347	135.714	169.914	215.718	255.592	507.941
514.02	48.8708	92.6388	137.28	173.999	218.347	257.654	515.407
515.07	48.6596	94.1642	138.523	174.468	222.089	260.378	517.943
515.97	49.0256	94.0121	138.965	175.826	221.468	260.482	517.672
517.01	48.6636	93.9841	138.215	174.823	220.132	258.627	514.547
518.05	47.5882	93.1886	135.29	173.003	217.054	256.976	513.69
518.95	47.5129	91.6045	135.59	172.01	216.217	254.022	506.717
520	46.348	89.7197	132.027	167.948	210.203	251.45	499.118
521.04	46.0589	87.0401	130.327	165.565	207.18	244.841	490.132
521.94	43.9813	86.3958	127.44	161.935	203.94	240.335	479.324
522.98	43.3692	84.7661	123.375	156.534	196.862	233.553	466.342
524.02	42.1368	82.0301	119.752	154.476	191.818	227.3	452.592
525.07	40.5085	78.7486	116.518	148.885	186.202	219.958	439.6
525.97	39.5561	75.7943	112.077	143.19	179.964	213.636	428.288
527.01	37.4498	73.4024	108.537	137.336	173.042	205.341	412.066
528.05	36.0061	69.7941	105.132	132.765	166.784	198.167	395.833
528.95	35.0193	69.2686	100.552	128.099	159.683	190.792	382.465
530	33.1925	65.1388	96.2526	122.145	154.755	184.9	368.364
531.02	31.8669	63.1604	92.921	118.9	149.423	176.035	359.321
532.05	29.7598	60.8843	88.9921	113.084	141.574	169.182	339.15
532.94	28.7012	57.7591	83.8036	108.647	135.751	161.832	324.92
533.97	27.3407	54.6209	80.6223	104.096	130.14	154.329	312.707
535	25.7934	52.6901	77.3982	99.2866	124.032	149.445	301.285
536.02	24.598	50.5162	74.0152	95.6327	117.501	143.523	287.273
537.05	23.3101	47.7619	70.1815	90.8464	112.843	136.314	274.245
537.94	22.4754	46.8584	68.0181	88.7012	109.055	131.642	266.257
538.97	21.042	44.4294	64.667	85.1943	103.667	125.919	252.794
540	19.9649	42.471	62.3188	80.8692	99.0055	121.26	243.943
541.04	19.1183	40.1079	59.3511	77.8207	95.9354	115.787	234.898
541.94	18.2865	39.3658	56.8281	74.3373	92.3652	111.866	227.538
542.98	17.2933	37.1658	55.0651	71.693	88.3321	108.51	219.066
544.02	16.9419	36.2915	52.9147	69.0039	85.1076	103.497	210.738
545.07	16.3762	34.3788	50.8099	67.0507	81.9665	99.5824	202.824
545.97	15.0317	33.4455	48.7964	64.2077	78.8518	96.5908	197.064
547.01	14.132	31.4488	46.6805	63.1745	77.2583	92.8883	189.773
548.05	13.6356	30.4377	45.7825	60.4272	73.5157	90.8868	184.7
548.95	13.1528	30.3754	44.0935	58.7877	72.2057	88.8507	180.738
550	12.6673	29.0259	42.1846	57.3733	69.1559	85.4873	173.374
551.02	12.0812	27.9367	40.7941	55.2421	66.2807	82.2572	169.07
552.05	11.4915	27.1923	39.6506	52.8217	63.6143	79.9584	163.194
552.94	10.7218	26.6147	38.479	51.3652	62.2033	77.9184	158.494
553.97	10.706	25.4382	36.8342	50.4638	61.268	75.5133	153.683
555	10.0168	24.8045	35.9155	48.531	58.3232	73.4175	147.866
556.02	9.53695	23.9937	34.4791	46.4958	56.3984	70.0316	144.547
557.05	9.30838	22.9699	33.496	45.4175	54.1062	68.5317	140.633
557.94	8.76707	22.1162	32.2357	43.3243	51.963	66.3137	136.162
558.97	8.32022	21.5584	31.1516	41.8869	49.889	63.5304	131.017
560	8.00784	20.5064	30.2401	40.6551	48.7051	61.1528	126.67
561.02	7.16815	19.802	28.0985	38.5616	46.7872	58.9295	122.08
562.05	6.64804	18.7763	27.6485	37.0283	44.2689	57.0462	117.656
562.94	6.39214	17.9593	26.1664	35.8215	43.0917	55.6588	114.759
563.97	5.95636	16.9647	25.2563	34.888	41.0506	53.4618	110.756
565	5.64829	16.3881	23.6927	33.8183	39.2231	51.3024	106.318
566.02	5.37434	15.4547	22.6922	32.1516	37.568	48.4407	101.859
567.05	4.76822	14.9146	21.3213	30.2829	35.2562	46.3871	97.0665
567.94	4.38879	14.0667	20.8475	28.7551	34.5767	45.1088	94.7129
568.97	3.78608	13.8698	19.4924	27.7173	32.5433	43.5048	90.1918
570	3.56327	12.7097	18.6256	26.6871	31.2902	41.5188	86.6342
571.02	3.16673	12.0115	17.274	25.3463	29.4751	39.6802	82.4556
572.05	2.82391	11.6336	16.7269	23.9925	27.4387	36.9618	78.7662
572.94	2.50311	10.4147	15.9576	23.3293	26.7716	35.753	75.4525
573.97	2.32062	10.3567	14.7357	21.5074	24.509	33.5811	71.8421
575	1.84568	9.558	13.5697	20.4824	23.5874	32.3159	68.6885
576.02	1.64858	9.07411	13.2353	19.8828	21.9608	30.6698	64.9478
577.05	1.12308	8.31876	12.2112	19.1234	20.6399	29.4209	62.4164
577.94	0.888903	7.87749	11.1571	17.8224	19.9563	27.8542	61.1045
578.97	0.61484	7.47448	10.4506	16.9733	18.7562	26.528	57.5632
580	0.311273	7.07473	9.70501	15.6271	16.573	24.9063	54.9761
581.02	0.0515151	6.40901	9.12322	14.9597	15.5243	23.4422	53.2583
582.05	-0.128923	5.95585	8.46244	14.0184	15.0908	22.61	49.5395
582.94	-0.381755	6.02933	8.00315	13.4026	14.5317	21.7281	48.2559
583.97	-0.668802	5.24855	7.73686	12.7054	13.0733	20.2729	45.9333
585	-0.705278	4.77189	6.80085	12.121	12.2305	19.2301	43.2906
586.02	-1.16317	4.39981	6.06034	10.9737	11.6046	18.5456	40.5133
587.05	-1.20867	3.94748	5.62884	10.8582	10.5784	16.7449	39.0053
587.94	-1.49582	3.86327	5.14446	10.1342	9.39773	16.3805	37.6494
588.97	-1.71331	3.51392	4.60109	9.56814	9.31316	15.4559	35.9519
590	-1.60546	3.27906	4.47919	9.15101	8.51108	15.0857	34.458
591.02	-1.72566	2.81956	3.83654	8.48596	7.49837	13.5213	32.4716
592.05	-2.04146	2.54556	3.4873	7.84133	6.44381	13.4606	30.8425
592.94	-2.13656	2.20829	3.2386	7.34222	6.15109	12.6523	29.896
593.97	-2.34358	2.42665	2.81644	7.07306	5.49557	11.9859	28.203
595	-2.49261	1.87331	2.44924	6.54608	4.99299	10.9675	26.5663
596.02	-2.57771	1.8273	2.05583	6.09862	4.51892	10.5853	25.7163
597.05	-2.73058	1.37125	1.94775	5.86631	4.09006	10.0478	24.4686
597.94	-2.82463	1.30091	1.42638	5.23296	3.47301	9.77346	23.3605
598.97	-3.00997	1.15631	1.13265	4.80541	3.27305	8.9905	22.2592
600	-3.08062	0.897269	0.68451	4.51298	2.6609	8.39703	21.2076
601.01	-3.13826	0.653281	0.704938	4.082	2.40438	7.65972	20.5959
602.02	-3.25396	0.35675	0.207406	3.84124	2.10738	7.51481	19.4182
603.04	-3.54874	0.252689	0.186852	3.37952	1.53945	7.0726	18.5713
604.05	-3.6265	0.112876	-0.190999	3.39039	1.01475	6.53145	17.94
605.07	-3.64565	-0.060092	-0.49127	2.96032	0.68567	5.9222	16.9035
605.94	-3.57245	-0.29364	-0.6447	2.73186	0.421779	5.72242	16.2479
606.95	-3.77556	-0.519817	-0.797268	2.45376	-0.104764	5.36688	15.3478
607.97	-3.92151	-0.429572	-1.07171	2.28387	-0.314954	4.63638	14.3785
608.98	-4.07729	-0.531951	-0.997474	1.95615	-0.607165	4.46591	13.8817
610	-4.02142	-1.02001	-1.32221	1.86867	-1.11852	4.3098	13.4705
611.01	-4.18934	-0.926207	-1.54643	1.74954	-1.14608	3.99638	13.0854
612.02	-4.19007	-1.04132	-1.81415	1.34843	-1.69052	3.53198	11.9866
613.04	-4.30112	-1.18482	-2.1147	1.2182	-1.98503	3.18974	11.6925
614.05	-4.3163	-1.28079	-2.10392	0.889303	-1.9161	3.05001	10.5806
615.07	-4.37978	-1.44493	-2.46653	0.532137	-2.35929	2.72801	10.1458
615.94	-4.5452	-1.49199	-2.36396	0.435461	-2.53694	2.47527	9.70524
616.95	-4.53496	-1.75127	-2.70568	0.489615	-2.73408	2.14629	8.94615
617.97	-4.54093	-1.75589	-2.61482	0.424234	-2.89959	1.78712	8.58492
618.98	-4.63309	-1.69309	-2.72651	-0.0154138	-3.08653	1.63095	7.99284
620	-4.63008	-1.98433	-3.02034	-0.0233517	-3.33231	1.43321	7.60434
621.01	-4.71216	-1.9339	-3.359	-0.299206	-3.59736	0.873632	7.1297
622.02	-4.65224	-2.0652	-3.4726	-0.405663	-3.69845	0.724881	6.62066
623.04	-4.8077	-2.18723	-3.26822	-0.561292	-3.72943	0.697484	6.167
624.05	-4.90979	-2.0863	-3.40987	-0.868484	-4.0879	0.310128	5.902
625.07	-4.94256	-2.24845	-3.55063	-0.826809	-4.36739	0.386299	5.55232
625.94	-4.94798	-2.36502	-3.61792	-1.06237	-4.31331	0.183816	5.284
626.95	-5.01711	-2.39546	-3.85617	-1.2767	-4.70951	-0.240202	4.53721
627.97	-4.89791	-2.60667	-3.98017	-1.34044	-4.77211	-0.374795	4.29878
628.98	-5.0792	-2.58247	-4.00982	-1.47122	-5.10165	-0.383369	4.23128
630	-5.03066	-2.67513	-4.03225	-1.37277	-5.1112	-0.506359	3.65427
631.01	-5.13547	-2.68105	-4.18895	-1.53608	-5.2299	-0.665786	3.23312
632.02	-5.124	-2.71637	-4.23857	-1.67303	-5.23381	-1.05365	3.11933
633.04	-5.12004	-2.7447	-4.3227	-1.81122	-5.53432	-1.00844	3.07268
634.05	-5.26481	-2.80437	-4.37088	-1.94488	-5.51746	-1.14348	2.41961
635.07	-5.30409	-2.92283	-4.60647	-2.04609	-5.66548	-1.45422	2.36111
635.94	-5.24729	-2.98009	-4.47551	-2.08532	-5.81296	-1.48687	1.90174
636.95	-5.27911	-3.00066	-4.84027	-2.06789	-6.01686	-1.5844	1.62786
637.97	-5.24033	-3.03942	-4.61875	-2.33204	-6.15099	-1.71086	1.57457
638.98	-5.25933	-3.1003	-4.68109	-2.35038	-6.08318	-1.78972	1.16594
640	-5.34188	-3.16938	-4.80684	-2.38352	-6.3808	-1.87954	1.08103
641.01	-5.33715	-3.06548	-4.8525	-2.40534	-6.40939	-2.00144	0.839597
642.02	-5.37248	-3.12374	-4.96484	-2.64473	-6.4781	-2.07096	0.654744
643.04	-5.44932	-3.18921	-4.9087	-2.67434	-6.45232	-2.16202	0.365312
644.05	-5.44819	-3.21697	-5.0334	-2.80124	-6.60521	-2.23774	0.128194
645.07	-5.44396	-3.2634	-5.1355	-2.86309	-6.57556	-2.32106	0.175084
645.94	-5.41031	-3.27705	-5.03515	-2.86955	-6.71913	-2.4567	-0.114254
646.95	-5.43158	-3.37589	-5.14381	-2.78357	-6.80372	-2.40056	-0.222808
647.97	-5.50349	-3.42888	-5.10147	-2.84886	-6.82949	-2.6888	-0.155626
648.98	-5.58524	-3.44348	-5.15254	-2.92399	-6.82986	-2.69924	-0.600084
650	-5.46693	-3.46232	-5.34134	-3.0173	-6.94255	-2.80745	-0.763842
651	-5.5467	-3.37936	-5.27596	-3.02252	-7.03647	-2.97174	-0.725971
652	-5.54445	-3.42636	-5.28669	-3.01298	-7.15494	-2.88277	-0.818112
653	-5.61874	-3.65272	-5.37241	-3.1461	-7.19802	-2.91203	-0.976022
654	-5.60672	-3.52617	-5.34916	-3.20837	-7.3012	-2.93652	-1.11866
655	-5.51698	-3.56181	-5.47059	-3.12608	-7.19993	-2.87973	-1.38155
656	-5.53807	-3.52854	-5.36835	-3.17904	-7.35651	-3.21062	-1.16546
657	-5.5453	-3.50866	-5.42255	-3.18834	-7.37683	-3.28647	-1.50897
658	-5.57433	-3.68135	-5.44161	-3.25494	-7.46166	-3.24927	-1.63492
659	-5.52842	-3.65491	-5.54475	-3.35599	-7.44552	-3.36734	-1.63603
660	-5.65544	-3.60735	-5.51623	-3.33885	-7.43496	-3.35719	-1.89121
661	-5.57488	-3.69312	-5.48628	-3.41544	-7.41644	-3.34771	-1.78414
662	-5.69006	-3.7271	-5.63684	-3.42415	-7.61569	-3.49724	-1.89789
663	-5.69922	-3.68287	-5.60791	-3.47561	-7.51498	-3.45893	-1.98772
664	-5.61196	-3.69251	-5.60936	-3.44867	-7.70052	-3.46577	-1.9973
665	-5.73172	-3.79583	-5.65191	-3.50648	-7.57632	-3.60861	-2.28552
666	-5.64563	-3.72891	-5.6703	-3.57102	-7.62717	-3.59232	-2.18073
667	-5.67365	-3.73899	-5.77497	-3.563	-7.64544	-3.58993	-2.30534
668	-5.69833	-3.77557	-5.60532	-3.58277	-7.60862	-3.68295	-2.33045
669	-5.66486	-3.77862	-5.78351	-3.60355	-7.84522	-3.79797	-2.50268
670	-5.77418	-3.76481	-5.7971	-3.64937	-7.7402	-3.75759	-2.33118
671	-5.75126	-3.80923	-5.83928	-3.6625	-7.7786	-3.63311	-2.42074
672	-5.70748	-3.75503	-5.79948	-3.64864	-7.78838	-3.71956	-2.70276
673	-5.81022	-3.82195	-5.80396	-3.706	-7.87272	-3.79787	-2.58702
674	-5.62635	-3.8029	-5.84791	-3.70982	-7.88947	-3.76943	-2.79849
675	-5.70652	-3.71106	-5.8395	-3.69574	-7.92781	-3.75533	-2.69263
676	-5.71544	-3.89846	-5.73926	-3.83689	-7.85827	-3.88322	-2.72517
677	-5.77707	-3.77396	-5.79287	-3.75653	-7.9256	-3.93318	-2.79112
678	-5.77682	-3.86107	-5.88184	-3.81319	-7.92512	-3.81493	-2.83092
679	-5.78597	-3.76939	-5.83669	-3.81216	-7.96947	-3.86534	-2.87405
680	-5.7689	-3.85122	-5.90948	-3.80265	-7.97033	-3.8724	-2.9259
681	-5.76638	-3.87594	-5.86982	-3.84367	-7.93712	-3.99925	-3.0119
682	-5.69874	-3.79122	-5.84116	-3.82806	-7.94675	-3.93707	-2.9141
683	-5.8375	-3.79753	-5.96279	-3.9204	-8.05141	-3.95631	-3.03171
684	-5.77125	-3.89591	-5.94272	-3.79963	-8.12491	-3.93417	-3.15302
685	-5.78562	-3.89209	-5.98742	-3.70141	-7.96675	-4.02765	-3.09671
686	-5.68683	-3.80008	-5.92138	-3.85086	-8.08948	-3.99983	-3.10373
687	-5.8289	-3.95957	-5.99738	-3.9345	-8.12288	-4.03226	-3.10095
688	-5.84641	-3.95175	-5.99746	-3.80636	-8.06688	-4.05702	-3.16775
689	-5.80298	-3.86019	-5.95022	-3.84659	-8.13487	-4.00573	-3.2259
690	-5.82743	-3.91735	-5.96897	-3.95091	-8.1102	-4.08899	-3.21022
691	-5.83588	-3.98846	-6.02112	-4.03217	-8.24238	-4.10807	-3.17853
692	-5.82797	-3.92779	-5.94508	-3.85593	-8.10383	-4.07255	-3.25078
693	-5.8273	-3.94531	-6.01242	-3.90571	-8.0407	-4.00188	-3.31794
694	-5.75897	-3.76814	-6.01358	-3.84183	-8.18315	-4.14876	-3.34119
695	-5.73706	-3.93012	-6.04893	-3.88754	-8.09614	-4.10661	-3.37397
696	-5.83295	-3.9028	-6.04017	-3.94776	-8.09312	-4.10789	-3.40555
697	-5.84386	-3.88056	-6.08489	-3.91764	-8.12862	-4.05701	-3.33802
698	-5.73152	-3.95229	-6.03872	-3.98875	-8.07578	-4.16984	-3.46335
699	-5.86261	-4.0243	-6.0315	-3.83036	-8.12675	-4.18841	-3.38534
700	-5.81483	-3.95315	-6.06786	-4.02651	-8.22962	-4.15086	-3.37213
New:ON		Old:OFF
New: 494.00		Old: 450.00
New: 0.15		Old: 10.00
New: 494.00		Old: 350.00
New: 499.00		Old: 400.00
New: 700.00		Old: 600.00
New: 2.00		Old: 1.00
New:Excitation		Old:Emission
New: 850.00		Old: 700.00
New: 200.00		Old: 494.00
New:ON		Old:OFF
New: 0.00		Old: 499.00
New: 499.00		Old: 0.00
New:OFF		Old:ON
New:Emission		Old:Excitation
New: 812.94		Old: 499.00
New: 807.94		Old: 200.00
New: 680		Old: 600
New: 760		Old: 680
New: 840		Old: 760
New: 920		Old: 840
New: 499.00		Old: 812.94
New: 494.00		Old: 807.94
New: 1.00		Old: 2.00
New: 600		Old: 920
New: 700.00		Old: 850.00
New:Reading		Old:OFF
New:ON		Old:Reading
New:Reading		Old:ON
New:ON		Old:Reading
New:ON		Old:OFF
New: 494.00		Old: 450.00
New: 0.15		Old: 10.00
New: 494.00		Old: 350.00
New: 499.00		Old: 400.00
New: 700.00		Old: 600.00
New: 2.00		Old: 1.00
New:Excitation		Old:Emission
New: 850.00		Old: 700.00
New: 200.00		Old: 494.00
New:ON		Old:OFF
New: 0.00		Old: 499.00
New: 499.00		Old: 0.00
New:OFF		Old:ON
New:Emission		Old:Excitation
New: 812.94		Old: 499.00
New: 807.94		Old: 200.00
New: 680		Old: 600
New: 760		Old: 680
New: 840		Old: 760
New: 920		Old: 840
New: 499.00		Old: 812.94
New: 494.00		Old: 807.94
New: 1.00		Old: 2.00
New: 600		Old: 920
New: 700.00		Old: 850.00
New:Reading		Old:OFF
New:ON		Old:Reading
New:Reading		Old:ON
New:ON		Old:Reading
New:Reading		Old:ON
New:ON		Old:Reading
New:ON		Old:OFF
New: 494.00		Old: 450.00
New: 0.15		Old: 10.00
New: 494.00		Old: 350.00
New: 499.00		Old: 400.00
New: 700.00		Old: 600.00
New: 2.00		Old: 1.00
New:Excitation		Old:Emission
New: 850.00		Old: 700.00
New: 200.00		Old: 494.00
New:ON		Old:OFF
New: 0.00		Old: 499.00
New: 499.00		Old: 0.00
New:OFF		Old:ON
New:Emission		Old:Excitation
New: 812.94		Old: 499.00
New: 807.94		Old: 200.00
New: 680		Old: 600
New: 760		Old: 680
New: 840		Old: 760
New: 920		Old: 840
New: 499.00		Old: 812.94
New: 494.00		Old: 807.94
New: 1.00		Old: 2.00
New: 600		Old: 920
New: 700.00		Old: 850.00
New:Reading		Old:OFF
New:ON		Old:Reading
New:Reading		Old:ON
New:ON		Old:Reading
New:Reading		Old:ON
New:ON		Old:Reading
New:Reading		Old:ON
New:ON		Old:Reading
New:ON		Old:OFF
New: 494.00		Old: 450.00
New: 0.15		Old: 10.00
New: 494.00		Old: 350.00
New: 499.00		Old: 400.00
New: 700.00		Old: 600.00
New: 2.00		Old: 1.00
New:Excitation		Old:Emission
New: 850.00		Old: 700.00
New: 200.00		Old: 494.00
New:ON		Old:OFF
New: 0.00		Old: 499.00
New: 499.00		Old: 0.00
New:OFF		Old:ON
New:Emission		Old:Excitation
New: 812.94		Old: 499.00
New: 807.94		Old: 200.00
New: 680		Old: 600
New: 760		Old: 680
New: 840		Old: 760
New: 920		Old: 840
New: 499.00		Old: 812.94
New: 494.00		Old: 807.94
New: 1.00		Old: 2.00
New: 600		Old: 920
New: 700.00		Old: 850.00
New:Reading		Old:OFF
New:ON		Old:Reading
New:Reading		Old:ON
New:ON		Old:Reading
New:Reading		Old:ON
New:ON		Old:Reading
New:Reading		Old:ON
New:ON		Old:Reading
New:Reading		Old:ON
New:ON		Old:Reading
New:ON		Old:OFF
New: 494.00		Old: 450.00
New: 0.15		Old: 10.00
New: 494.00		Old: 350.00
New: 499.00		Old: 400.00
New: 700.00		Old: 600.00
New: 2.00		Old: 1.00
New:Excitation		Old:Emission
New: 850.00		Old: 700.00
New: 200.00		Old: 494.00
New:ON		Old:OFF
New: 0.00		Old: 499.00
New: 499.00		Old: 0.00
New:OFF		Old:ON
New:Emission		Old:Excitation
New: 812.94		Old: 499.00
New: 807.94		Old: 200.00
New: 680		Old: 600
New: 760		Old: 680
New: 840		Old: 760
New: 920		Old: 840
New: 499.00		Old: 812.94
New: 494.00		Old: 807.94
New: 1.00		Old: 2.00
New: 600		Old: 920
New: 700.00		Old: 850.00
New:Reading		Old:OFF
New:ON		Old:Reading
New:Reading		Old:ON
New:ON		Old:Reading
New:Reading		Old:ON
New:ON		Old:Reading
New:Reading		Old:ON
New:ON		Old:Reading
New:Reading		Old:ON
New:ON		Old:Reading
New:Reading		Old:ON
New:ON		Old:Reading
New:ON		Old:OFF
New: 494.00		Old: 450.00
New: 0.15		Old: 10.00
New: 494.00		Old: 350.00
New: 499.00		Old: 400.00
New: 700.00		Old: 600.00
New: 2.00		Old: 1.00
New:Excitation		Old:Emission
New: 850.00		Old: 700.00
New: 200.00		Old: 494.00
New:ON		Old:OFF
New: 0.00		Old: 499.00
New: 499.00		Old: 0.00
New:OFF		Old:ON
New:Emission		Old:Excitation
New: 812.94		Old: 499.00
New: 807.94		Old: 200.00
New: 680		Old: 600
New: 760		Old: 680
New: 840		Old: 760
New: 920		Old: 840
New: 499.00		Old: 812.94
New: 494.00		Old: 807.94
New: 1.00		Old: 2.00
New: 600		Old: 920
New: 700.00		Old: 850.00
New:Reading		Old:OFF
New:ON		Old:Reading
New:Reading		Old:ON
New:ON		Old:Reading
New:Reading		Old:ON
New:ON		Old:Reading
New:Reading		Old:ON
New:ON		Old:Reading
New:Reading		Old:ON
New:ON		Old:Reading
New:Reading		Old:ON
New:ON		Old:Reading
New:Reading		Old:ON
New:ON		Old:Reading
New:ON		Old:OFF
New: 494.00		Old: 450.00
New: 0.15		Old: 10.00
New: 494.00		Old: 350.00
New: 499.00		Old: 400.00
New: 700.00		Old: 600.00
New: 2.00		Old: 1.00
New:Excitation		Old:Emission
New: 850.00		Old: 700.00
New: 200.00		Old: 494.00
New:ON		Old:OFF
New: 0.00		Old: 499.00
New: 499.00		Old: 0.00
New:OFF		Old:ON
New:Emission		Old:Excitation
New: 812.94		Old: 499.00
New: 807.94		Old: 200.00
New: 680		Old: 600
New: 760		Old: 680
New: 840		Old: 760
New: 920		Old: 840
New: 499.00		Old: 812.94
New: 494.00		Old: 807.94
New: 1.00		Old: 2.00
New: 600		Old: 920
New: 700.00		Old: 850.00
New:Reading		Old:OFF
New:ON		Old:Reading
New:Reading		Old:ON
New:ON		Old:Reading
New:Reading		Old:ON
New:ON		Old:Reading
New:Reading		Old:ON
New:ON		Old:Reading
New:Reading		Old:ON
New:ON		Old:Reading
New:Reading		Old:ON
New:ON		Old:Reading
New:Reading		Old:ON
New:ON		Old:Reading
New:Reading		Old:ON
New:ON		Old:Reading

## Sheet: Fig5(c)-data&graph
Wavelength (nm)	SND351_10X FAM-biotin_10nM_pH9	SND374_15X FAM-biotin_10nM_pH9	SND377_20X FAM-biotin_10nM_pH9
498.95	173.175	233.852	295.298
500	195.35	257.779	328.944
501.04	224.174	293.902	373.795
501.94	249.465	327.712	418.202
502.98	279.216	367.491	469.475
504.02	310.885	411.157	520.231
505.07	338.914	449.347	569.601
505.97	361.536	480.231	608.651
507.01	389.783	517.13	660.524
508.05	421.502	555.947	711.081
508.95	444.734	589.44	747.266
510	467.201	621.63	782.589
511.04	485.191	645.814	823.137
511.94	499.434	665.345	843.254
512.98	519.599	691.107	875.239
514.02	529.733	708.92	899.149
515.07	538.989	724.326	920.223
515.97	544.373	727.214	923.836
517.01	548.97	737.104	932.521
518.05	550.196	741.867	937.026
518.95	550.673	742.152	939.889
520	547.506	736.352	935.646
521.04	543.855	741.269	929.4
521.94	536.873	729.673	924.085
522.98	530.243	717.06	907.601
524.02	520.051	710.059	894.988
525.07	512.082	695.886	877.034
525.97	499.898	682.339	865.166
527.01	487.75	665.379	840.298
528.05	478.004	646.074	819.931
528.95	461.464	630.975	801.32
530	451.948	616.094	777.318
531.02	437.453	599.011	756.878
532.05	421.682	582.133	730.489
532.94	411.534	564.149	706.576
533.97	394.013	541.272	684.529
535	381.406	526.51	663.171
536.02	372.887	511.573	637.666
537.05	356.988	489.693	621.017
537.94	349.537	476.472	600.927
538.97	331.562	459.205	576.449
540	320.602	442.257	555.72
541.04	310.674	428.649	534.464
541.94	300.828	412.429	521.901
542.98	289.33	403.111	505.265
544.02	279.679	388.079	491.86
545.07	272.15	374.347	472.903
545.97	263.175	361.881	455.918
547.01	252.698	351.332	441.901
548.05	244.897	339.895	427.173
548.95	239.855	333.206	419.241
550	232.312	321.754	404.373
551.02	224.406	312.887	392.079
552.05	218.346	302.476	377.918
552.94	211.682	292.292	368.702
553.97	205.618	284.025	357.292
555	199.099	276.186	346.146
556.02	192.528	265.664	335.499
557.05	185.819	257.743	327.394
557.94	179.718	251.359	315.879
558.97	174.396	243.146	306.074
560	169.438	233.995	294.498
561.02	164.315	227.296	285.307
562.05	158.391	221.704	275.733
562.94	153.017	214.365	270.019
563.97	149.666	207.098	262.172
565	144.397	200.259	251.479
566.02	137.468	191.968	241.771
567.05	132.796	185.021	231.931
567.94	129.185	180.53	227.038
568.97	124.349	173.901	218.998
570	119.461	167.606	208.92
571.02	114.121	161.456	203.021
572.05	110.41	153.828	193.437
572.94	107.137	149.151	188.691
573.97	102.392	144.067	180.468
575	98.3888	137.687	172.384
576.02	94.683	132.733	166.173
577.05	92.2995	126.208	159.611
577.94	87.4944	123.847	154.611
578.97	83.7563	117.671	146.93
580	80.4306	112.832	143.013
581.02	75.9385	108.089	135.988
582.05	74.1119	104.914	131.207
582.94	72.7425	100.703	127.488
583.97	68.6516	96.8872	121.909
585	65.7719	92.7146	116.81
586.02	61.965	88.8966	111.228
587.05	59.794	84.8031	106.081
587.94	58.9119	82.6818	103.29
588.97	55.6832	79.4869	98.6917
590	53.1104	75.476	95.1765
591.02	51.3476	72.9502	91.1642
592.05	48.0224	68.7386	87.8366
592.94	46.8105	67.0875	84.783
593.97	44.952	63.9475	80.8728
595	43.7338	62.0708	78.0714
596.02	41.5175	59.0984	74.6178
597.05	40.1296	57.1087	71.8108
597.94	38.4499	54.9603	69.19
598.97	36.6047	52.7641	66.6129
600	35.5591	50.3761	64.109
601.01	33.9686	47.9659	61.5562
602.02	32.586	46.2856	58.6188
603.04	30.959	44.4959	56.6897
604.05	30.4298	42.5657	54.6255
605.07	28.7395	40.5754	51.8146
605.94	27.6788	39.5988	50.5245
606.95	26.5476	37.8901	47.838
607.97	25.6638	36.6275	46.0729
608.98	24.1623	35.4961	44.1933
610	23.7668	33.9065	42.6763
611.01	22.7012	32.5556	41.5011
612.02	21.3977	31.2082	39.6042
613.04	20.6992	29.8241	37.5347
614.05	19.4262	28.6645	36.7265
615.07	19.0043	27.1799	34.6159
615.94	18.198	26.2669	33.9002
616.95	17.3215	25.3164	31.8194
617.97	17.0816	24.136	30.933
618.98	16.3089	22.9508	30.1323
620	15.5278	22.6579	28.5839
621.01	14.3964	21.1762	26.9197
622.02	13.9151	20.3951	25.8253
623.04	13.2509	19.039	24.5799
624.05	12.5836	19.3104	24.0571
625.07	12.1802	18.1381	23.2426
625.94	11.7547	17.3394	22.0877
626.95	10.8754	16.7988	21.3555
627.97	10.3626	15.9706	20.203
628.98	9.88099	15.0664	19.5398
630	9.60261	14.3018	18.4474
631.01	9.00694	13.8366	17.6677
632.02	8.7922	13.1628	17.0269
633.04	8.31938	12.6003	16.1559
634.05	7.47293	11.8886	15.3916
635.07	7.48163	11.4933	14.5591
635.94	6.79262	11.1171	13.8852
636.95	6.77715	10.3794	13.4431
637.97	6.27104	9.69028	12.6238
638.98	5.99215	9.45637	12.2513
640	5.62211	9.31644	11.804
641.01	5.48124	8.53569	11.2761
642.02	4.98557	8.09775	10.572
643.04	5.02041	7.9698	10.1967
644.05	4.45419	7.5943	9.8218
645.07	4.10841	6.94149	9.16586
645.94	4.15575	6.70269	8.97778
646.95	3.6572	6.29087	8.49167
647.97	3.57961	6.19768	7.94874
648.98	3.40868	5.89336	7.78812
650	2.99288	5.62771	7.31853
651	2.81439	5.3455	6.83869
652	2.53548	4.93828	6.50158
653	2.51596	4.60991	6.52261
654	2.34179	4.32703	6.36796
655	2.23083	4.20982	5.79421
656	2.12552	3.77267	5.31229
657	1.90117	3.70787	5.23772
658	1.70461	3.31244	4.86951
659	1.58451	3.43357	4.55425
660	1.4641	3.09154	4.34489
661	1.30185	2.96314	4.13897
662	1.26168	2.78154	3.97756
663	1.16924	2.33382	3.6627
664	0.846757	2.35321	3.40084
665	0.732744	2.25505	3.26379
666	0.77729	2.17279	3.20165
667	0.488266	1.96874	2.97381
668	0.58222	1.79803	2.70705
669	0.381255	1.73401	2.58345
670	0.220714	1.70039	2.26024
671	0.245248	1.35972	2.27709
672	0.189959	1.25599	2.16661
673	-0.00517583	1.07407	1.97657
674	-0.0106893	1.02817	1.76276
675	-0.182354	1.03024	1.54769
676	-0.177535	0.766826	1.54168
677	-0.228721	0.776211	1.27612
678	-0.435757	0.727893	1.30611
679	-0.356868	0.623532	1.13625
680	-0.366733	0.465707	1.19862
681	-0.511427	0.501567	1.05228
682	-0.453188	0.437015	0.883027
683	-0.611896	0.271496	0.769045
684	-0.774344	0.194249	0.619859
685	-0.747837	0.221284	0.629367
686	-0.602492	-0.0168346	0.635697
687	-0.720591	-0.022182	0.674322
688	-0.806026	-0.111527	0.429112
689	-0.936914	-0.0766755	0.266343
690	-0.809433	-0.273464	0.259236
691	-0.886716	-0.300175	0.287547
692	-0.976411	-0.305472	0.0231615
693	-1.00163	-0.351756	-0.0707004
694	-1.03092	-0.291376	-0.0783919
695	-1.01928	-0.316189	-0.0318478
696	-1.08771	-0.435932	-0.197179
697	-1.1271	-0.510602	-0.233734
698	-1.23797	-0.387606	-0.162815
699	-1.29179	-0.550028	-0.289257
700	-1.16398	-0.749211	-0.201929

## Sheet: Fig.6-data&graph
Wavelength (nm)	snd003_F	SND411_F(c3)F	SND412_F(c3c3)F	SND413_F(c3c3c3)F	SND414_F(c3c3c3c3)F	SND415_F(c3c3c3c3c3)F	SND416_F(c3c3c3c3c3c3)F	SND417_F(c3c3c3c3c3c3c3)F	SND427_F(heg)F	SND428_F(heg heg)F	SND429_F(heg heg heg)F	SND433_F(heg heg heg heg)F
498.95	99.3106	41.1364	62.7312	90.8594	144.298	170.057	196.662	199.997	61.1881	136.997	185.07	189.889
500	110.174	44.4179	67.8102	99.8842	159.298	188.021	216.279	219.897	67.249	151.124	204.858	214.127
501.04	123.735	50.0365	75.8259	112.558	178.385	212.574	245.592	249.257	75.5499	170.158	234.134	243.721
501.94	137.344	55.009	82.8837	124.364	196.307	235.047	269.912	275.388	84.4792	188.747	259.307	270.956
502.98	153.988	61.5831	93.6085	139.513	220.277	261.727	302.989	309.176	96.4668	213.681	295.775	309.509
504.02	169.053	68.3412	103.321	153.85	242.675	289.759	334.411	341.037	106.572	238.137	326.925	344.539
505.07	184.824	74.7727	111.642	166.78	263.641	314.22	363.812	370.749	116.785	261.183	360.031	376.505
505.97	196.215	78.4224	119.611	177.008	282.243	333.004	383.882	388.236	124.299	277.65	382.618	403.201
507.01	210.948	85.0031	126.289	189.922	297.674	355.692	410.805	418.431	132.41	297.872	409.605	433.995
508.05	224.936	90.4588	136.155	202.196	318.09	378.26	435.61	443.936	143.825	319.617	442.353	466.595
508.95	235.289	95.1407	143.48	212.053	332.919	395.965	454.997	462.585	152.114	338.025	468.804	495.42
510	245.654	98.7296	147.683	220.53	346.354	413.394	477.771	484.186	157.799	355.08	492.559	520.042
511.04	252.752	102.201	153.104	226.866	356.957	423.709	490.546	495.794	164.476	368.199	509.908	545.617
511.94	258.515	103.667	156.882	231.339	365.061	433.676	503.087	513.8	168.659	379.941	523.148	556.784
512.98	264.579	106.565	158.684	236.008	369.243	442.319	510.523	518.38	173.368	387.025	539.307	573.357
514.02	268.512	107.949	162.841	239.059	377.919	447.234	519.591	527.084	176.917	399.405	551.881	584.378
515.07	270.498	109.37	161.996	242.302	380.422	450.545	520.488	534.172	179.93	403.492	561.081	595.475
515.97	270.929	110.31	164.608	241.136	379.853	451.735	524.464	531.32	181.496	404.051	565.136	599.53
517.01	269.994	109.868	162.298	241.147	374.924	448.834	520.025	530.828	180.586	407.328	567.867	602.681
518.05	268.679	108.247	161.809	239.298	376.226	447.14	518.194	524.295	179.584	407.006	565.968	601.799
518.95	265.047	106.713	160.578	235.823	373.092	440.652	511.711	521.972	178.528	404.795	562.41	598.317
520	260.866	105.269	158.559	232.482	366.732	435.271	500.971	513.239	176.412	398.766	555.991	591.487
521.04	256.501	103.283	154.631	228.759	357.433	425.764	490.322	505.702	172.429	393.827	550.812	583.105					#of spacers	C3 compound 13	HEG compound 17	C2 compound 12	C4 compound14	C6 compound 15	TEG compound 16
521.94	251.694	101.191	150.616	222.482	350.227	418.104	480.898	492.629	170.597	387.03	537.724	573.989					1	108.247	179.584	98.0421	115.266	111.657	121.869
522.98	244.493	97.7809	145.843	216.558	340.365	405.637	469.957	479.27	165.487	376.891	526.619	562.231					2	161.809	407.006	162.48	244.997	187.986	254.254
524.02	239.444	94.8369	142.687	212.192	331.948	395.924	455.849	466.801	162.463	369.48	517.655	548.603					3	239.298	565.968	245.875	312.685	326.318	391.417
525.07	231.944	93.9519	139.619	206.352	322.174	380.641	441.321	449.063	158.19	362.478	502.932	533.825					4	376.226	602.68	253.907	416.876	436.87	485.233
525.97	224.394	90.1107	134.41	200.444	317.099	373.332	430.696	434.522	152.765	350.658	489.598	525.113					5	447.14		314.019	528.264	514.32	559.335
527.01	215.376	86.6301	129.821	192.607	302.953	360.018	412.862	421.588	148.558	341.164	476.99	508.752					6	518.194		367.857	601.173
528.05	208.16	83.8902	124.313	185.291	291.011	344.676	396.652	406.917	143.006	327.601	457.412	488.63					7	524.295		517.185
528.95	201.521	79.8448	120.058	178.592	281.201	333.597	387.412	392.89	138.936	319.501	444.488	473.249					8			549.118
530	195.174	78.0139	115.901	171.967	272.226	323.575	371.944	377.735	133.159	308.26	430.625	458.633					9			520.974
531.02	186.007	74.5601	111.771	164.335	259.127	308.933	356.879	363.075	127.638	293.819	413.362	442.717
532.05	178.806	71.7353	106.92	158.304	248.508	293.779	342.841	347.351	122.596	283.583	396.768	423.148
532.94	171.674	68.3604	103.059	153.462	239.193	286.926	332.375	335.7	116.957	271.137	382.023	409.477
533.97	163.653	64.9761	97.7723	145.728	228.2	271.305	313.442	321.001	113.198	260.312	366.348	388.801
535	157.968	63.4455	95.0004	140.364	219.944	260.82	300.818	305.282	109.546	250.989	352.332	374.503
536.02	150.95	59.4388	90.1724	133.772	210.234	249.631	288.249	293.014	104.572	241.544	338.925	358.081
537.05	143.564	57.1916	86.8142	128.134	203	238.11	275.107	280.945	99.7987	230.697	320.405	344.159
537.94	140.166	55.8435	84.4946	124.727	195.59	230.1	266.177	272.829	96.2925	223.634	312.834	330.12
538.97	133.424	53.1076	80.3726	118.643	186.407	221.669	255.794	262.065	92.5681	212.874	298.447	316.898
540	127.214	50.0416	76.3631	112.513	179.437	214.157	247.255	251.08	88.3458	204.797	287.683	304.634
541.04	122.266	47.971	73.0507	108.912	170.846	203.208	235.318	238.653	83.3503	195.436	274.935	292.158
541.94	118.826	46.8513	70.1056	105.724	165.081	196.378	227.437	233.774	81.0028	189.365	264.996	282.75
542.98	113.981	44.3685	67.7599	100.801	159.761	190.696	217.923	224.886	78.6152	181.518	256.678	271.361
544.02	111.156	43.2301	65.852	99.2882	155.095	184.693	211.857	216.562	75.5988	175.207	246.044	261.314
545.07	106.442	41.621	63.5212	94.4756	149.883	177.277	205.013	208.63	72.9155	168.769	237.313	250.981
545.97	103.562	39.6662	60.9744	90.9118	145.344	170.987	198.546	201.931	69.4439	163.047	229.028	241.831
547.01	98.9991	37.8007	59.1621	88.5884	139.675	165.106	191.951	195.386	67.8124	156.922	221.331	234.58
548.05	96.8323	37.3994	57.4531	84.7622	134.186	159.315	184.278	187.281	64.8648	150.729	214.402	225.848
548.95	92.3639	36.137	55.8809	83.2269	131.368	156.317	181.861	185.158	63.2246	147.675	208.083	221.938
550	91.0996	35.2992	53.926	80.307	127.118	151.813	174.114	180.075	60.9	144.123	201.592	212.605
551.02	87.9755	33.8366	52.3105	77.2038	123.294	145.768	170.291	172.904	59.0093	137.707	195.349	207.451
552.05	84.9137	32.5864	49.8483	75.745	119.996	142.79	164.765	167.717	57.6893	133.623	188.86	200.518
552.94	82.442	31.7301	48.7298	73.452	115.531	137.409	159.206	161.731	55.6761	129.869	184.05	193.399
553.97	80.6682	30.9372	46.9484	71.0101	113.456	133.125	154.271	157.207	53.5508	126.575	179.462	188.801
555	76.6284	29.8842	45.7783	68.23	108.72	129.58	149.972	153.668	52.5613	121.84	172.112	183.635
556.02	74.4818	28.266	44.353	66.1972	104.962	125.788	144.556	147.3	50.2002	117.651	167.592	176.051
557.05	73.0206	27.2057	42.6765	64.0303	102.168	122.474	140.828	142.156	48.9822	114.935	162.899	170.751
557.94	69.8145	26.8422	42.0003	62.3602	98.8123	117.725	136.145	138.669	47.2439	112.983	157.96	165.966
558.97	67.8919	25.5134	39.7794	60.5051	95.6673	112.587	132.722	134.404	45.0767	107.67	152.323	159.839
560	65.9996	24.7869	38.1839	58.3574	92.5074	108.877	128.272	129.269	43.4547	102.6	146.941	155.312
561.02	63.333	23.6369	37.0153	55.8846	90.4574	105.104	123.434	124.816	42.0866	99.5783	142.346	150.622
562.05	60.7466	22.6721	35.1878	53.6148	86.1804	103.167	118.023	119.361	40.6885	96.7853	137.042	144.8
562.94	58.8593	22.0106	34.1787	52.365	83.5989	99.5306	114.066	117.368	39.5352	93.4317	133.718	140.978
563.97	57.0078	21.2116	33.9897	50.8026	79.9714	95.3686	111.133	112.162	37.9885	90.9138	128.449	136.573
565	54.3654	20.4778	32.4241	47.8326	76.5593	91.9607	106.113	109.398	36.5075	87.5708	122.635	130.724
566.02	51.8071	19.0779	30.4764	46.263	73.8115	87.2449	100.748	103.734	34.6027	82.7927	118.739	124.512
567.05	49.9303	18.3844	28.9481	43.5777	70.8753	84.678	97.3944	98.4719	33.108	80.024	114.158	118.678
567.94	48.3469	17.636	28.2647	42.3905	68.4807	81.6383	95.1673	96.0334	32.669	78.3955	110.368	114.473
568.97	46.4014	16.7161	26.1361	40.4991	65.6673	77.5371	89.8543	91.2383	30.5243	73.3956	104.829	110.639
570	44.0043	15.9712	25.6444	39.0177	62.1273	74.214	86.6979	87.405	29.3294	71.2583	101.382	106.651
571.02	41.55	15.3219	24.1991	36.346	59.6642	71.1414	82.433	83.539	28.1448	68.3362	96.9511	101.243
572.05	40.1102	14.2212	23.2707	35.2518	57.644	68.7547	78.7862	80.8615	27.2001	64.3071	92.7328	97.0352
572.94	38.422	13.3894	21.6447	33.9054	55.7239	65.6561	75.8818	76.8206	25.6976	61.8238	90.4232	94.4745
573.97	36.2675	12.8126	20.959	31.9226	51.9604	62.5257	71.4969	73.6125	23.6944	60.0429	85.6311	90.1783
575	35.0097	12.0118	19.8704	30.7008	48.8515	59.162	69.0536	69.8544	22.8534	56.8278	82.056	85.5118
576.02	33.4656	11.6086	19.0059	29.0454	47.6496	56.8099	65.6993	66.9535	21.8546	54.571	78.1661	81.9207
577.05	31.736	10.4567	18.2154	27.8341	45.3412	53.8522	62.8331	63.2872	21.1565	52.2001	75.886	78.2018
577.94	29.8897	10.2402	17.3441	26.5087	43.1639	52.0557	60.777	61.4587	19.2687	49.8635	71.759	75.6676
578.97	29.1629	9.50172	16.846	25.5764	40.9921	50.019	57.4352	58.2181	18.3327	47.5643	68.3216	72.1807
580	27.3772	8.91063	15.1696	23.783	38.7167	46.1829	54.367	55.7171	17.5496	45.0274	64.9541	68.1389
581.02	26.0626	8.26136	14.5667	22.566	37.4085	44.4821	51.4053	53.4167	16.5273	42.6946	62.1849	65.2596
582.05	24.7921	7.8468	14.1404	21.4777	36.2025	42.8261	49.8826	50.9524	16.0801	40.942	59.518	62.9084
582.94	23.1025	7.4473	13.2271	20.9408	34.2339	40.7731	47.8418	48.5853	15.2416	39.3552	56.9647	59.7259
583.97	22.4806	7.10172	12.4955	19.3968	32.0719	38.9271	45.2721	46.8992	14.3078	37.1817	54.4125	56.8484
585	21.1246	6.51041	11.4348	18.1763	30.8993	37.0763	42.9116	44.2049	13.4328	35.676	51.7863	54.2558
586.02	19.9167	6.05114	10.9333	18.0788	29.1962	35.1101	40.7345	41.0471	12.5411	33.2645	49.4823	51.4492
587.05	19.0227	5.53553	10.2699	16.6748	27.9611	33.5796	38.9102	40.0414	11.8244	32.1475	47.0359	48.9625
587.94	18.1733	5.31603	9.85642	15.7962	26.0464	31.7486	37.6391	38.0485	11.1131	30.571	45.0134	46.9368
588.97	16.9741	4.97613	9.11524	14.8064	25.4573	30.0343	35.6858	36.3904	10.5129	28.8485	43.2565	44.2386
590	16.3169	4.74411	8.7981	14.8787	24.1112	29.0795	34.0707	34.0612	10.2441	27.5707	40.9818	42.7788
591.02	15.4833	4.45576	8.3726	13.8187	22.996	27.7959	32.424	32.9836	9.18068	26.3018	39.1684	40.6106
592.05	14.6527	4.08533	7.99824	12.539	21.2706	26.0191	31.8974	31.7308	9.06283	25.1584	37.4796	38.5629
592.94	14.0299	3.77865	7.44245	12.0161	20.397	24.9834	29.5851	29.4319	8.28537	24.2167	35.2355	36.3934
593.97	13.1087	3.47295	6.85616	11.3589	19.6105	24.1205	27.6933	28.4001	7.73064	22.4736	33.9416	34.6702
595	12.9509	3.05235	6.55219	10.7172	18.5873	22.7421	26.7688	27.3841	7.26325	21.2345	32.1463	33.1363
596.02	11.7517	2.81708	6.31394	10.3142	17.9092	21.6698	25.5863	25.759	6.58975	20.4934	31.0489	32.322
597.05	11.4249	2.51315	5.62903	9.49899	16.5092	20.6345	24.3636	24.6962	6.61108	19.5992	29.6145	30.6675
597.94	10.9384	2.36233	5.36261	9.54918	16.2499	19.6947	23.6251	23.5973	6.18684	18.2344	28.4565	28.7485
598.97	10.1307	1.99108	4.93492	8.41307	15.0652	18.2832	22.4376	22.3695	5.46924	17.6897	26.8	27.4067
600	9.30392	1.65715	4.8962	8.27598	14.5086	17.8223	21.3769	21.1586	4.96091	16.1082	25.4753	25.7646
601.01	9.25459	1.71088	4.49802	7.45653	13.3358	16.7375	20.1789	20.4552	4.91334	15.7267	24.6795	24.2991
602.02	8.432	1.47554	4.01262	7.10501	13.4162	15.9774	19.3916	19.7795	4.01654	15.2829	23.7044	23.4417
603.04	7.96045	1.13565	3.77268	6.55355	12.4436	14.8266	18.3756	17.9564	4.04818	14.4319	22.4015	22.9388
604.05	7.53903	1.0458	3.52147	6.46975	12.0498	14.4952	17.4198	17.6486	3.71405	13.3627	21.2088	21.3575
605.07	7.21326	0.708776	3.11333	5.78721	11.1809	14.0037	17.0652	16.7392	3.37692	12.6658	20.5594	20.1616
605.94	6.82577	0.477489	2.99647	5.95219	10.6019	13.4133	16.5477	15.9491	3.14613	12.1887	19.6642	19.7638
606.95	6.75588	0.292736	2.59186	5.30817	10.1716	12.4321	15.2647	15.2811	3.00633	11.8064	18.685	18.4558
607.97	5.96087	0.311872	2.36164	4.98064	9.3119	11.7888	13.9932	14.6601	2.72549	10.6767	17.7279	17.5913
608.98	5.47669	0.190671	2.10108	4.63136	9.27021	11.0852	13.8735	13.8448	1.97336	10.5051	16.94	16.5298
610	5.07519	-0.0859163	1.87922	4.26953	8.59659	10.5001	13.436	13.1772	2.10625	9.82415	16.1366	15.9409
611.01	4.78219	-0.263388	1.7517	3.86218	7.9695	9.97763	12.2952	12.514	1.82293	9.45777	15.4518	15.1981
612.02	4.35928	-0.341746	1.4168	3.51527	7.68944	9.50992	11.9686	11.5026	1.53818	8.2938	14.2896	14.1181
613.04	4.14275	-0.508415	1.21783	3.20857	7.0554	8.85915	11.1231	11.2744	1.15152	8.03686	13.962	13.1748
614.05	3.73828	-0.704597	1.01214	3.03484	6.79817	8.57451	10.6176	10.5017	0.962963	7.95781	12.8669	12.7395
615.07	3.67264	-0.821198	0.793883	2.58666	6.21361	8.13869	9.9997	9.71718	0.869738	7.16361	12.6534	11.9652
615.94	3.38782	-0.92451	0.913716	2.55513	6.02358	7.82787	9.45128	9.42598	0.541696	6.49169	11.6655	11.3208
616.95	2.97317	-1.09383	0.415638	2.02763	5.51114	6.99862	8.69709	9.00837	0.330596	6.61579	10.7091	10.739
617.97	2.83507	-1.21839	0.509797	2.11455	5.46372	6.73586	8.15319	8.14593	0.196647	5.5869	10.3883	9.90696
618.98	2.47685	-1.16019	0.310233	1.73612	4.9474	6.40384	8.12274	7.66745	0.100198	5.50852	9.95094	9.30319
620	1.97605	-1.42262	0.179846	1.69987	4.50307	5.74789	7.5112	7.11995	-0.203152	5.13522	9.58183	8.66967
621.01	1.82946	-1.31607	0.0442462	1.29632	3.80576	5.54785	7.13607	6.56864	-0.37545	4.50153	8.89724	8.21274
622.02	1.7337	-1.6457	-0.256673	0.975476	3.56136	4.99573	6.61321	6.21401	-0.421485	4.01558	8.3303	7.62714
623.04	1.59388	-1.6062	-0.526834	0.638271	3.08998	4.63235	5.96442	5.71488	-0.620761	3.9011	7.68986	6.9564
624.05	1.30612	-1.69476	-0.453413	0.622471	3.01344	4.2719	5.70584	5.13751	-0.865089	3.68334	7.40738	6.48128
625.07	1.05152	-1.77293	-0.675301	0.498131	2.79096	3.65118	5.5134	5.03615	-0.949644	3.04968	6.67119	6.09326
625.94	0.887601	-1.89851	-0.802531	0.203438	2.46448	3.74969	4.52937	4.78497	-1.16704	2.78303	6.50576	5.44666
626.95	0.755472	-2.00527	-0.723439	0.167682	2.24235	3.45279	4.5165	4.44625	-1.21662	2.66651	5.97166	5.43749
627.97	0.554039	-1.98485	-0.915489	-0.181732	1.95498	2.71165	3.8917	3.86193	-1.10996	2.28867	5.58542	4.65203
628.98	0.173221	-2.0419	-1.21662	-0.212576	1.75511	2.41539	3.92902	3.43312	-1.41543	2.26403	5.28416	4.66174
630	0.225653	-2.20088	-1.15929	-0.515186	1.44353	2.47885	3.22131	3.10572	-1.66179	1.6126	4.64391	3.77807
631.01	-0.0705349	-2.24548	-1.24514	-0.627694	1.19933	2.0156	3.01007	2.74375	-1.81835	1.53602	4.37369	3.62953
632.02	-0.204354	-2.279	-1.34572	-0.604463	0.8912	1.54675	2.86373	2.65466	-1.82296	0.946941	3.66878	2.87355
633.04	-0.31142	-2.41762	-1.61126	-0.727048	0.900783	1.43657	2.70008	2.22019	-2.06986	0.876473	3.75277	2.72562
634.05	-0.466842	-2.40158	-1.52748	-0.925169	0.427099	1.34817	2.12921	1.96101	-2.07043	0.611114	3.18269	2.29551
635.07	-0.677261	-2.57381	-1.57557	-1.05157	0.251658	1.00415	1.72477	1.53582	-2.11919	0.424189	3.33159	2.14642
635.94	-0.825849	-2.54818	-1.65019	-1.26805	0.0884128	0.788189	1.7913	1.29502	-2.28217	0.32958	2.87235	1.62291
636.95	-0.906232	-2.69573	-1.9605	-1.37036	-0.0738521	0.678421	1.43892	1.01826	-2.37083	0.197206	2.34288	1.25277
637.97	-1.20989	-2.71624	-2.03359	-1.45278	-0.139685	0.250175	1.22275	1.01924	-2.31792	-0.298037	1.93668	1.13224
638.98	-1.19541	-2.80528	-1.97838	-1.348	-0.384113	0.109453	0.974211	0.903463	-2.45961	-0.357609	1.78464	0.963743
640	-1.4011	-2.74347	-2.08494	-1.72459	-0.402251	-0.0530257	0.638371	0.406556	-2.66275	-0.487783	1.64605	0.763646
641.01	-1.48618	-2.9037	-2.05778	-1.57248	-0.601556	-0.11892	0.315954	0.446105	-2.50613	-0.610732	1.47579	0.484078
642.02	-1.50569	-2.84444	-2.13782	-1.73832	-0.782999	-0.294317	0.232002	0.118806	-2.84455	-0.789357	1.15892	0.175034
643.04	-1.72016	-2.83137	-2.41553	-1.93579	-0.986036	-0.266429	0.107573	-0.122625	-2.6369	-1.00187	0.911114	-0.415625
644.05	-1.75858	-2.99171	-2.2686	-2.02891	-1.04618	-0.708504	-0.144772	-0.349951	-2.92937	-1.19602	0.519745	-0.447425
645.07	-1.77143	-3.04045	-2.35748	-2.01558	-1.24143	-0.868409	-0.335788	-0.499548	-2.88715	-1.19513	0.399855	-0.766354
645.94	-1.9485	-3.06221	-2.39646	-2.30186	-1.35895	-1.02085	-0.31886	-0.555186	-2.98791	-1.58682	0.408509	-0.67283
646.95	-1.97231	-2.95483	-2.49814	-2.15231	-1.56907	-1.17202	-0.664224	-0.916374	-2.94239	-1.43932	0.119993	-0.899456
647.97	-2.12395	-3.10792	-2.52906	-2.30491	-1.52558	-1.14728	-0.728733	-1.01841	-3.05804	-1.57099	0.0632224	-1.21052
648.98	-2.16831	-3.05681	-2.60345	-2.32328	-1.83776	-1.42673	-0.844036	-1.2961	-3.09287	-2.00763	-0.0985942	-1.31031
650	-2.18215	-3.0008	-2.6918	-2.3602	-1.81766	-1.48887	-1.02804	-1.32995	-3.18659	-1.94529	-0.390904	-1.76522
651	-2.18482	-3.24244	-2.77547	-2.42512	-1.77628	-1.68559	-1.09851	-1.41927	-3.29865	-1.9183	-0.444894	-1.58825
652	-2.37077	-3.2641	-2.71143	-2.67478	-1.87095	-1.86383	-1.14973	-1.59162	-3.21431	-2.16056	-0.764393	-1.86619
653	-2.45896	-3.27634	-2.76605	-2.51417	-1.95347	-1.75534	-1.26205	-1.74658	-3.33472	-2.21478	-0.754258	-1.94658
654	-2.51695	-3.32207	-2.76394	-2.68962	-2.17445	-1.88404	-1.49967	-1.67141	-3.33515	-2.41284	-0.866662	-2.28594
655	-2.62668	-3.25223	-2.8077	-2.80782	-2.19434	-2.00284	-1.66099	-1.86816	-3.58134	-2.46794	-1.19129	-2.37946
656	-2.59555	-3.31861	-2.82735	-2.73229	-2.36009	-2.13668	-1.6303	-2.10805	-3.51241	-2.6552	-1.18263	-2.44995
657	-2.76589	-3.38528	-2.88803	-2.74907	-2.43705	-2.20972	-1.91096	-1.98986	-3.54053	-2.70285	-1.21221	-2.56518
658	-2.68475	-3.30633	-2.92353	-2.87722	-2.42431	-2.15803	-1.86118	-2.2152	-3.59193	-2.66236	-1.43891	-2.74507
659	-2.78573	-3.41044	-2.91565	-2.77597	-2.4928	-2.35162	-1.99815	-2.49058	-3.5406	-2.79035	-1.46855	-2.82092
660	-2.70789	-3.30341	-2.98617	-3.01742	-2.69724	-2.46532	-1.98023	-2.52381	-3.58089	-2.97093	-1.72313	-2.96282
661	-2.75261	-3.44312	-2.94503	-3.00432	-2.55947	-2.38092	-2.26924	-2.55168	-3.6482	-2.93997	-1.71766	-3.00317
662	-2.94649	-3.43939	-3.1483	-3.11911	-2.76316	-2.4956	-2.1697	-2.69415	-3.75868	-3.02458	-1.75344	-3.12047
663	-2.86731	-3.4253	-3.10295	-3.12679	-2.79795	-2.42901	-2.32763	-2.76457	-3.76526	-2.99729	-2.01842	-3.17677
664	-2.91449	-3.55743	-3.11615	-3.08462	-2.75229	-2.79578	-2.34791	-2.69651	-3.80752	-3.24653	-1.87109	-3.2604
665	-2.99374	-3.42803	-3.14364	-3.10699	-2.7832	-2.83842	-2.43779	-2.74155	-3.66153	-3.13302	-2.06463	-3.47499
666	-2.96638	-3.4421	-3.17592	-3.1777	-3.02763	-2.80554	-2.51609	-2.82773	-3.77987	-3.25849	-2.35488	-3.6658
667	-3.0225	-3.459	-3.15069	-3.19083	-3.03212	-2.97076	-2.77338	-3.08078	-3.82493	-3.37356	-2.25212	-3.58949
668	-3.15956	-3.54053	-3.14423	-3.33772	-3.00819	-2.91011	-2.58612	-3.0713	-3.84302	-3.50861	-2.17288	-3.75326
669	-3.14647	-3.60413	-3.09272	-3.29078	-2.99715	-2.97256	-2.66491	-3.03388	-3.90523	-3.47859	-2.39555	-3.67666
670	-3.24593	-3.6197	-3.29914	-3.30359	-3.10038	-2.89626	-2.7719	-3.12238	-3.86853	-3.59774	-2.54465	-3.84436
671	-3.19613	-3.57727	-3.20922	-3.40344	-3.198	-3.15664	-2.73603	-3.19605	-3.8805	-3.50576	-2.50573	-3.95896
672	-3.38789	-3.55472	-3.24982	-3.36833	-3.20435	-3.15417	-2.87448	-3.24728	-3.90507	-3.64916	-2.58553	-3.8966
673	-3.31082	-3.6373	-3.22008	-3.36345	-3.28604	-3.08538	-2.87587	-3.27453	-3.91396	-3.67507	-2.71651	-4.07616
674	-3.34296	-3.57173	-3.23056	-3.37769	-3.28124	-3.18886	-3.00781	-3.38659	-3.89666	-3.59907	-2.82994	-4.04145
675	-3.27118	-3.60602	-3.315	-3.39878	-3.44831	-3.1907	-3.13164	-3.38721	-3.92712	-3.6564	-2.84838	-4.20958
676	-3.28302	-3.64818	-3.30988	-3.40803	-3.37649	-3.23612	-3.17322	-3.56463	-3.92913	-3.78481	-2.76902	-4.225
677	-3.40681	-3.63214	-3.29828	-3.44151	-3.43676	-3.43949	-3.12905	-3.53715	-4.05193	-3.79255	-2.90871	-4.25401
678	-3.46601	-3.61988	-3.32672	-3.49283	-3.44964	-3.49567	-3.22676	-3.45045	-4.09154	-3.83019	-2.94763	-4.30096
679	-3.44604	-3.61224	-3.27549	-3.54049	-3.50212	-3.52964	-3.10404	-3.60514	-3.96628	-3.78681	-3.04927	-4.34924
680	-3.43432	-3.71831	-3.32003	-3.58466	-3.4084	-3.49175	-3.39983	-3.63527	-4.04251	-4.05286	-3.03949	-4.45517
681	-3.4325	-3.6305	-3.30664	-3.44886	-3.51489	-3.52034	-3.30785	-3.78535	-4.01499	-3.91002	-3.145	-4.27636
682	-3.48801	-3.6307	-3.36076	-3.53881	-3.64272	-3.58613	-3.29941	-3.7697	-3.96257	-3.9221	-3.09284	-4.51319
683	-3.55513	-3.72099	-3.36654	-3.55907	-3.46707	-3.62223	-3.3054	-3.71617	-4.06129	-3.9872	-3.10606	-4.49098
684	-3.51321	-3.73441	-3.38729	-3.60972	-3.57262	-3.57565	-3.36754	-3.82037	-4.04088	-3.91945	-3.20894	-4.61162
685	-3.61141	-3.77904	-3.40571	-3.62216	-3.67823	-3.59995	-3.41849	-3.80069	-4.11964	-4.05072	-3.14672	-4.58129
686	-3.66948	-3.75254	-3.38488	-3.58932	-3.62222	-3.6054	-3.56771	-3.7783	-4.12241	-4.09835	-3.23239	-4.76857
687	-3.5433	-3.72089	-3.42413	-3.67025	-3.79596	-3.70602	-3.44256	-3.83576	-4.01312	-4.04079	-3.43317	-4.64016
688	-3.62879	-3.70442	-3.34435	-3.59404	-3.62641	-3.63795	-3.46724	-3.98063	-4.06011	-4.12024	-3.36947	-4.73801
689	-3.50391	-3.76903	-3.50141	-3.66259	-3.71729	-3.81747	-3.49585	-3.9698	-4.16148	-4.22741	-3.47408	-4.8295
690	-3.55534	-3.73857	-3.43685	-3.6416	-3.72403	-3.74674	-3.51348	-3.93937	-4.09688	-4.16925	-3.47339	-4.8427
691	-3.64101	-3.78001	-3.46119	-3.59303	-3.71882	-3.70197	-3.66	-4.05878	-4.1483	-4.21975	-3.41842	-4.92735
692	-3.57429	-3.78756	-3.4522	-3.74403	-3.67058	-3.73716	-3.62435	-4.05477	-4.25437	-4.19094	-3.46506	-4.84165
693	-3.65465	-3.7828	-3.48125	-3.76327	-3.72133	-3.84848	-3.65784	-4.00695	-4.17336	-4.23383	-3.41981	-5.0142
694	-3.70932	-3.75215	-3.45696	-3.66394	-3.71165	-3.8146	-3.6877	-4.07711	-4.19981	-4.12529	-3.47799	-4.95521
695	-3.72103	-3.76141	-3.49359	-3.76926	-3.69072	-3.8252	-3.69424	-4.08234	-4.11809	-4.22976	-3.56129	-4.94487
696	-3.624	-3.72737	-3.53228	-3.79985	-3.79393	-3.83425	-3.81212	-4.15951	-4.2098	-4.20081	-3.48321	-5.01779
697	-3.78458	-3.69237	-3.42719	-3.74331	-3.89547	-3.93441	-3.72252	-4.13495	-4.24612	-4.29141	-3.49418	-4.92727
698	-3.65633	-3.83106	-3.42989	-3.67131	-3.82373	-3.96019	-3.80004	-4.16486	-4.22044	-4.35176	-3.58005	-5.00425
699	-3.77148	-3.78912	-3.45724	-3.87414	-3.81818	-3.87351	-3.71534	-4.19253	-4.21996	-4.22247	-3.72625	-5.04926
700	-3.81313	-3.80994	-3.56658	-3.64026	-3.89124	-3.99113	-3.85244	-4.17644	-4.19471	-4.22623	-3.7356	-5.06938

## Sheet: Fig.SM3 - data&graph
Wavelength (nm)	SND471_mgcl_0_070516	SND471_mgcl_20_070516	SND471_mgcl_40_070516	SND471_mgcl_60_070516	SND471_mgcl_80_070516	SND471_mgcl_100_070516	SND471_mgcl_120_070516	SND471_mgcl_140_070516	SND471_mgcl_160_070516	SND471_mgcl_180_070516	SND471_mgcl_200_070516		Wavelength (nm)	SND355_mgcl_0_070516	SND355_mgcl_20_070516	SND355_mgcl_40_070516	SND355_mgcl_60_070516	SND355_mgcl_80_070516	SND355_mgcl_100_070516	SND355_mgcl_120_070516	SND355_mgcl_140_070516	SND355_mgcl_160_070516	SND355_mgcl_180_070516	SND355_mgcl_200_070516
518.95	321.113	281.379	260.848	228.152	221.656	190.146	184.03	172.438	171.712	158.184	155.606		518.95	373.196	270.592	212.121	173.421	150.772	139.602	123.513	116.458	108.711	104.582	99.6576
	MgCl conc. (mM)	10x GEN II	10x GEN I
	0	321.113	373.196
	20	281.379	270.592
	40	260.848	212.121
	60	228.152	173.421
	80	221.656	150.772
	100	190.146	139.602
	120	184.03	123.513
	140	172.438	116.458
	160	171.712	108.711
	180	158.184	104.582
	200	155.606	99.6576

## Sheet: Fig.SM4 - data&graph
Wavelength (nm)		SND456_F(hhF)2_buffer only	SND457_F(hhF)4_buffer only	SND458_F(hhF)9_buffer only
498.95		36.6956	52.1452	81.9593
500		38.9216	56.2262	90.3208
501.04		44.3029	62.3294	101.914
501.94		48.5188	69.3814	114.223
502.98		55.3147	78.7149	130.668
504.02		61.6232	89.1116	145.696
505.07		68.7077	98.5181	161.262
505.97		73.3957	105.005	173.534
507.01		79.4153	113.522	188.094
508.05		86.4987	123.283	203.015
508.95		91.3312	131.44	218.546
510		97.1889	139.476	230.985
511.04		101.693	145.6	242.587
511.94		104.97	150.44	251.365
512.98		109.599	156.863	259.555
514.02		113.03	161.774	270.336
515.07		115.954	166.232	277.582
515.97		117.08	169.441	282.884
517.01		118.705	172.018	285.832
518.05		120.796	173.842	288.281
518.95		119.169	172.9	290.488
520		119.101	171.886	289.729
521.04		118.784	173.136	290.788
521.94		118.054	170.963	289.371
522.98		115.423	170.525	287.074
524.02		115.348	167.905	284.344
525.07		113.048	164.073	279.427
525.97		111.853	161.831	273.311
527.01		108.358	157.701	268.83
528.05		105.927	154.237	261.799
528.95		103	151.566	257.111
530		100.476	147.437	251.785
531.02		98.092	142.224	243.889
532.05		93.7489	139.064	235.905
532.94		91.3468	135.658	229.932
533.97		88.4421	129.987	220.854
535		85.5148	126.912	215.762
536.02		82.0587	121.557	207.027
537.05		79.4798	116.757	200.804
537.94		77.1111	114.945	196.946
538.97		73.631	109.855	189.329
540		71.3902	106.437	181.589
541.04		69.2048	102.188	173.581
541.94		66.8541	98.0953	169.561
542.98		63.9004	95.8902	163.498
544.02		61.301	92.0036	157.881
545.07		58.9429	88.9934	153.032
545.97		57.2721	86.6759	148.683
547.01		55.3242	83.0077	142.083
548.05		53.9651	80.073	137.952
548.95		52.5078	77.3942	134.259
550		49.858	75.5012	128.89
551.02		48.7409	73.2449	126.715
552.05		47.0105	70.3651	121.888
552.94		45.6524	68.4711	117.109
553.97		43.3399	65.6006	114.107
555		41.6231	64.6401	110.84
556.02		40.8167	61.3769	105.125
557.05		39.1696	60.4195	104.843
557.94		38.612	57.9065	100.026
558.97		36.6998	55.8423	96.9822
560		35.7156	54.3609	94.1024
561.02		34.1705	52.1854	89.9429
562.05		33.0701	49.8978	87.4087
562.94		31.5906	48.833	84.9682
563.97		30.496	47.008	82.9002
565		29.5586	44.7153	79.217
566.02		28.0707	42.8064	75.9935
567.05		27.4859	41.1812	73.0762
567.94		26.0873	41.32	71.1917
568.97		24.9779	38.9588	68.6108
570		24.0172	37.8013	65.5176
571.02		23.5013	35.5821	63.793
572.05		21.7419	35.0626	60.68
572.94		20.6469	33.0363	58.9595
573.97		20.0241	32.1056	56.0296
575		18.5622	30.011	53.753
576.02		18.2335	28.9416	50.7381
577.05		17.1641	27.2603	50.12
577.94		16.586	26.8851	47.3767
578.97		15.2019	25.7088	45.3658
580		14.8974	23.9151	42.9002
581.02		14.1861	23.2655	41.0303
582.05		13.5254	21.8896	39.6064
582.94		12.6395	21.0779	38.4832
583.97		12.0872	19.8766	35.9529
585		11.54	19.3215	34.8234
586.02		10.7214	18.297	33.6489
587.05		10.1722	17.6926	31.374
587.94		9.51256	16.7734	30.5274
588.97		9.14633	15.2629	28.9959
590		8.52558	14.8856	27.4384
591.02		7.96467	14.2377	26.2897
592.05		8.09731	13.2645	25.1936
592.94		7.03719	13.1228	23.6823
593.97		6.12283	12.2659	22.6062
595		6.17294	11.4815	21.9797
596.02		5.64244	10.5541	20.2788
597.05		5.19683	10.4283	20.1351
597.94		4.93335	9.58338	18.6058
598.97		4.43107	8.97641	17.6089
600		4.20839	8.47743	17.0615
601.01		3.4593	7.95057	16.1675
602.02		3.53862	7.52872	15.3614
603.04		3.26624	7.08377	14.3336
604.05		2.73866	6.40814	13.6696
605.07		2.39228	5.91666	12.8447
605.94		2.20894	6.01228	12.7407
606.95		2.04854	5.40893	11.3394
607.97		1.57769	5.11189	10.9348
608.98		1.40087	4.65903	10.3193
610		0.958411	4.19882	9.94882
611.01		0.713755	4.02941	9.06893
612.02		0.877367	3.42649	8.54449
613.04		0.49971	3.37163	8.38084
614.05		0.241569	3.23506	7.96801
615.07		0.115635	2.96298	7.09844
615.94		0.00220633	2.58337	6.4853
616.95		-0.346285	2.22312	6.01648
617.97		-0.391485	2.08419	5.81956
618.98		-0.642984	1.74166	5.32198
620		-0.831089	1.45554	5.16627
621.01		-0.935575	1.20095	4.47881
622.02		-1.10714	0.995809	4.00515
623.04		-1.35143	0.836092	3.64038
624.05		-1.4626	0.723198	3.31283
625.07		-1.51784	0.258358	3.00524
625.94		-1.88167	0.10855	2.61491
626.95		-1.63886	-0.0849676	2.53333
627.97		-2.02103	-0.28276	1.99023
628.98		-2.02187	-0.324378	1.68414
630		-2.30678	-0.448695	1.42382
631.01		-2.33584	-0.797347	0.898699
632.02		-2.45083	-0.826108	0.978995
633.04		-2.4735	-1.02143	0.913464
634.05		-2.63057	-1.16403	0.538141
635.07		-2.555	-1.30237	0.394875
635.94		-2.8161	-1.39922	-0.0345483
636.95		-2.91923	-1.70732	0.0750704
637.97		-3.01847	-1.62776	-0.367691
638.98		-2.94787	-1.82707	-0.7405
640		-3.06023	-1.82763	-0.87863
641.01		-3.15868	-2.05268	-0.863341
642.02		-3.29115	-2.20412	-1.12766
643.04		-3.29422	-2.19092	-1.27548
644.05		-3.40712	-2.29489	-1.43271
645.07		-3.33711	-2.2868	-1.63066
645.94		-3.47542	-2.44081	-1.70795
646.95		-3.46018	-2.43763	-1.94942
647.97		-3.63209	-2.61933	-1.87189
648.98		-3.6209	-2.69263	-2.3268
650		-3.77102	-2.80882	-2.17652
651		-3.77337	-2.73919	-2.34611
652		-3.88856	-3.08063	-2.52917
653		-3.8084	-2.8975	-2.63146
654		-3.93376	-3.09844	-2.78198
655		-3.86812	-3.1661	-2.84517
656		-3.97743	-3.08869	-2.75729
657		-4.15718	-3.1185	-3.05808
658		-4.05067	-3.29443	-3.19119
659		-4.03223	-3.27815	-3.16988
660		-3.98427	-3.27906	-3.3671
661		-4.12395	-3.43547	-3.39772
662		-4.11728	-3.36757	-3.59023
663		-4.2906	-3.53509	-3.53514
664		-4.14564	-3.54994	-3.70497
665		-4.34496	-3.50518	-3.54126
666		-4.25033	-3.54068	-3.64722
667		-4.35491	-3.66423	-3.6742
668		-4.30562	-3.64977	-3.89014
669		-4.37219	-3.75523	-3.94956
670		-4.38884	-3.70991	-3.95043
671		-4.40956	-3.73269	-3.95851
672		-4.33955	-3.94289	-4.02366
673		-4.51145	-3.90568	-4.03768
674		-4.51383	-3.88727	-4.14606
675		-4.42882	-3.96237	-4.22332
676		-4.4907	-3.82252	-4.22367
677		-4.44815	-4.02175	-4.33582
678		-4.57804	-3.94901	-4.23874
679		-4.56565	-3.99903	-4.35751
680		-4.57031	-3.97055	-4.51473
681		-4.50024	-4.13418	-4.41652
682		-4.67898	-4.13085	-4.52921
683		-4.6316	-3.9916	-4.56918
684		-4.55212	-4.1649	-4.54716
685		-4.60786	-4.16393	-4.51531
686		-4.62972	-4.02197	-4.66429
687		-4.76541	-4.11164	-4.68929
688		-4.7209	-4.107	-4.65703
689		-4.7225	-4.14063	-4.62008
690		-4.60999	-4.22037	-4.76663
691		-4.73259	-4.13284	-4.76762
692		-4.69993	-4.12368	-4.71418
693		-4.70196	-4.19353	-4.67704
694		-4.76735	-4.19431	-4.7462
695		-4.74657	-4.33312	-4.78867
696		-4.70237	-4.22058	-4.92777
697		-4.75588	-4.27771	-4.85361
698		-4.78061	-4.26195	-4.82181
699		-4.80159	-4.26518	-4.82534
700		-4.80854	-4.28597	-4.81932

## Sheet: Fig.SM6 - data&graph
Wavelength (nm)	SND784_5'-heg-F(peg1K-F)2-heg-dT-3'	SND572_5'-C6SS-heg-F(peg1k-F)4-heg-dT-3'	SND659_5'-C6SS-heg-F(peg1k-F)6-heg-dT-3'	SND782_5'-heg-F(peg1K-F)7-heg-dT-3'	SND660_5'-C6SS-heg-F(peg1k-F)9-heg-dT-3'
498.95	41.5783	50.7824	73.6499	76.0901	86.0851
500	46.646	56.8364	82.6166	86.299	98.778
501.04	53.9293	65.5493	96.1357	102.047	114.111
501.94	59.9826	72.5063	106.741	115.029	127.554
502.98	68.5619	82.8685	120.192	131.604	145.01
504.02	77.732	95.6851	138.713	149.489	166.179
505.07	85.0385	105.069	151.99	168.051	183.041
505.97	92.3927	115.197	166.651	183.522	199.696
507.01	102.136	125.906	181.969	200.004	217.661
508.05	110.222	137.904	198.497	218.94	238.294
508.95	118.191	147.122	211.22	232.82	253.698
510	124.811	157.468	224.563	249.832	270.318
511.04	132.163	164.283	236.621	261.152	283.925
511.94	136.814	171.822	245.476	273.13	297.75
512.98	142.115	179.617	255.352	284.422	310.605
514.02	148.002	186.73	266.42	295.946	321.129
515.07	151.106	190.21	271.795	303.29	329.139
515.97	152.582	192.645	278.313	308.214	334.324
517.01	154.522	195.131	280.969	310.53	339.272					# of FAM	Emission
518.05	154.943	198.707	283.196	315.345	340.057					3	154.863
518.95	154.863	198.794	284.206	316.002	342.453					5	198.794
520	154.45	198.046	282.11	313.115	341.311					7	284.206
521.04	152.819	197.477	280.187	311.892	340.212					8	316.002
521.94	151.701	196.143	276.742	308.533	338.594					10	342.453
522.98	149.492	193.648	273.809	305.33	333.377
524.02	147.018	189.459	268.262	299.589	326.677
525.07	144.591	186.28	262.278	290.711	321.329
525.97	139.949	181.386	258.321	285.022	313.766
527.01	136.088	178.107	251.263	279.222	304.577
528.05	132.019	171.658	242.752	268.716	294.905
528.95	128.562	168.589	237.101	263.201	287.224
530	125.516	162.031	228.946	253.27	280.092
531.02	120.746	156.194	220.503	245.417	269.459
532.05	115.788	150.349	211.527	235.7	257.987
532.94	110.413	144.4	205.587	226.228	248.793
533.97	107.277	138.95	196.85	216.726	239.17
535	102.769	133.986	190.506	207.331	231.248
536.02	97.9668	128.585	182.47	200.499	221.679
537.05	94.7619	124.08	176.307	193.487	213.946
537.94	90.895	119.21	167.818	186.442	204.631
538.97	86.5696	113.322	160.168	176.594	194.699
540	83.67	108.77	154.769	170.539	188.337
541.04	79.8434	104.03	147.315	162.036	179.217
541.94	76.3844	101.138	142.647	156.602	172.424
542.98	73.6593	96.6727	136.936	149.749	167.52
544.02	70.5387	93.2345	132.257	143.043	160.23
545.07	67.9114	90.3918	126.761	137.878	154.886
545.97	66.2109	85.2766	122.68	131.765	148.457
547.01	63.3637	82.8557	117.911	127.619	142.998
548.05	61.4264	80.4711	112.518	122.391	137.872
548.95	59.4497	78.2437	110.369	119.869	133.936
550	57.2621	76.2828	105.941	114.727	130.013
551.02	55.4588	73.1239	102.964	110.633	125.376
552.05	52.9562	69.5053	99.5079	106.639	121.065
552.94	51.5679	67.9955	97.6446	103.512	117.343
553.97	50.6125	66.2923	93.5305	99.9393	114.145
555	48.0541	64.369	90.5899	97.1021	109.67
556.02	46.5947	61.3549	88.0817	93.3624	107.086
557.05	45.5276	59.0385	85.6848	89.6942	103.113
557.94	44.0279	57.7875	82.4445	86.6794	100.034
558.97	42.6289	55.9476	80.1358	84.1224	96.6167
560	40.8225	53.7574	78.2014	81.0963	93.1451
561.02	38.9342	51.6514	74.339	77.9072	89.3802
562.05	38.1645	50.1479	72.2703	76.1019	87.2918
562.94	36.5328	48.6972	70.5117	72.9989	85.2749
563.97	35.255	47.1887	68.4126	70.1727	81.2762
565	34.3675	45.2243	65.8282	67.7701	78.4242
566.02	32.6432	43.4827	62.8813	64.3635	74.9876
567.05	31.6807	41.7763	60.1801	61.6811	73.8227
567.94	30.2527	40.4369	59.1202	60.4334	71.0936
568.97	29.0723	39.2023	56.5156	57.926	67.7479
570	27.6846	37.6157	54.9654	54.4805	65.4538
571.02	26.8463	35.868	51.9361	51.7701	62.9765
572.05	24.9725	33.6241	49.0476	49.6413	59.7174
572.94	24.2079	33.1111	48.0319	47.0164	57.2839
573.97	23.6933	31.3143	45.426	45.0862	54.815
575	21.9387	29.9865	43.9022	42.3954	52.3105
576.02	21.2126	28.3403	41.702	40.8652	50.5223
577.05	20.1011	27.3038	39.8136	38.4064	47.8368
577.94	19.0826	25.8333	38.4394	36.4388	46.3751
578.97	18.1432	24.6492	36.704	34.9129	44.3994
580	17.0898	23.4544	34.387	32.5169	41.9551
581.02	16.6309	22.44	33.0136	31.0652	39.7572
582.05	15.8968	21.6985	31.6635	29.5633	38.2692
582.94	15.0794	20.703	30.3132	27.9657	36.6949
583.97	14.2368	19.4389	28.6513	26.239	34.5925
585	13.4807	18.3524	27.2315	24.2755	32.5819
586.02	12.8166	17.7248	26.2996	22.9693	31.5216
587.05	11.7821	17.0425	24.5744	22.0594	30.0034
587.94	11.1174	16.7284	24.1124	20.3429	29.0799
588.97	10.5439	15.5448	22.823	19.2019	26.7465
590	9.88473	14.5791	21.5852	17.5618	25.835
591.02	9.50521	13.7471	20.1817	17.1111	24.6902
592.05	8.89155	12.622	19.198	15.4543	23.2811
592.94	8.356	12.208	19.0749	14.4272	22.0628
593.97	8.16662	11.6318	18.1405	13.3689	21.0693
595	7.37842	11.0401	16.8714	12.5003	19.9598
596.02	6.75478	10.4271	15.6224	11.7081	19.4279
597.05	6.42294	9.64587	14.9951	10.5309	18.083
597.94	6.01641	9.23691	14.2797	9.34233	16.877
598.97	5.70833	8.7068	13.0821	8.58356	16.3462
600	5.39684	8.09578	12.9869	8.04864	15.0981
601.01	5.24877	7.87307	12.3763	6.97846	14.9469
602.02	4.47967	7.72889	11.2844	6.40065	13.6753
603.04	3.85711	6.6886	11.1869	6.18634	13.2112
604.05	3.76831	6.28497	10.3483	5.3409	12.4654
605.07	3.67838	5.92061	9.88762	4.84217	12.2629
605.94	3.17554	6.10992	9.68862	4.10647	11.4898
606.95	2.88677	5.17713	8.91328	3.48673	10.7604
607.97	2.678	5.06905	8.31448	3.06026	9.93672
608.98	2.47344	4.92128	8.05689	2.28674	9.36523
610	2.34404	4.48592	7.55618	2.10431	8.60543
611.01	1.83706	4.05196	7.07753	1.35672	8.4472
612.02	1.9772	3.81462	6.84756	0.885855	7.98334
613.04	1.50133	3.49849	6.37785	0.294705	7.62594
614.05	1.51424	3.29691	5.8475	-0.0821695	7.14267
615.07	1.21162	3.03398	5.75284	-0.323184	6.30216
615.94	1.12739	2.98498	5.34652	-0.823615	6.13355
616.95	0.814888	2.5479	4.93398	-1.14054	5.88532
617.97	0.495042	2.41546	4.53886	-1.35201	5.20862
618.98	0.379277	2.09952	4.18249	-1.74969	4.67758
620	0.52925	1.99313	3.80404	-2.32176	4.52593
621.01	0.20574	1.66097	3.53642	-2.57635	4.04807
622.02	0.145312	1.26793	3.53219	-2.94654	3.98452
623.04	-0.265797	1.12403	3.16415	-3.15065	3.51121
624.05	-0.281936	1.18368	2.92195	-3.25787	3.1931
625.07	-0.361269	0.821324	2.57856	-3.5492	3.12584
625.94	-0.616878	0.848361	2.32367	-3.85162	2.72796
626.95	-0.767996	0.794554	2.15302	-4.1277	2.19133
627.97	-0.881369	0.354337	1.53466	-4.25416	2.08048
628.98	-0.908278	0.330053	1.69027	-4.66387	1.89058
630	-1.02582	0.21942	1.49054	-5.12865	1.52438
631.01	-1.2105	-0.0257556	1.29804	-5.30243	1.34754
632.02	-1.30684	-0.0791895	0.8734	-5.47419	1.20376
633.04	-1.36148	-0.262355	1.09137	-5.72917	0.904091
634.05	-1.38543	-0.386625	0.568518	-5.68548	0.633659
635.07	-1.57489	-0.675316	0.458556	-6.01899	0.343697
635.94	-1.53086	-0.576196	0.388686	-6.31172	0.136448
636.95	-1.7094	-0.705803	0.273782	-6.38746	0.0506964
637.97	-1.81545	-0.997077	-0.00452304	-6.38007	-0.0277801
638.98	-1.69307	-0.826688	0.0656912	-6.7235	-0.493996
640	-1.93219	-1.0504	-0.126141	-7.00505	-0.703673
641.01	-2.01108	-1.00406	-0.195894	-6.94249	-0.516345
642.02	-2.12774	-1.33993	-0.425147	-7.24811	-0.978881
643.04	-2.21149	-1.42817	-0.722065	-7.0378	-0.855205
644.05	-2.19416	-1.53072	-0.72672	-7.41636	-1.05669
645.07	-2.19088	-1.47324	-0.722438	-7.65238	-1.23799
645.94	-2.17865	-1.49872	-0.987219	-7.75523	-1.36154
646.95	-2.43021	-1.69182	-1.10794	-7.69786	-1.49021
647.97	-2.40716	-1.7624	-1.03436	-7.76308	-1.79976
648.98	-2.56053	-1.81256	-1.39911	-8.11394	-1.87581
650	-2.51578	-1.97268	-1.25442	-8.23335	-1.97774
651	-2.6138	-1.91435	-1.49009	-8.17947	-2.04573
652	-2.61166	-1.98861	-1.42097	-8.44099	-2.31837
653	-2.69186	-2.09592	-1.51965	-8.38457	-2.27522
654	-2.71453	-2.1431	-1.44339	-8.49251	-2.31734
655	-2.79437	-2.08962	-1.73556	-8.6649	-2.17105
656	-2.88225	-2.26992	-1.82846	-8.75991	-2.36664
657	-2.91455	-2.27975	-1.87847	-8.72846	-2.59154
658	-2.94948	-2.38967	-1.95266	-8.68963	-2.66068
659	-3.01104	-2.41296	-2.0101	-8.98698	-2.77887
660	-3.08452	-2.38842	-2.08975	-8.9586	-2.69684
661	-2.977	-2.50197	-1.96943	-9.13863	-2.92015
662	-3.07123	-2.48021	-2.17729	-8.99915	-2.86823
663	-3.05143	-2.54566	-2.21574	-9.13134	-2.95592
664	-3.10528	-2.49243	-2.18239	-9.16406	-3.12272
665	-2.97927	-2.55537	-2.33487	-9.32306	-3.19449
666	-3.11562	-2.5529	-2.35718	-9.27754	-3.23521
667	-3.06737	-2.62255	-2.37954	-9.4003	-3.15924
668	-3.1337	-2.58839	-2.3154	-9.34233	-3.24171
669	-3.20603	-2.74896	-2.44492	-9.45636	-3.44786
670	-3.14232	-2.65353	-2.33271	-9.53369	-3.2448
671	-3.20817	-2.72989	-2.56713	-9.65147	-3.21673
672	-3.25885	-2.70684	-2.42048	-9.63622	-3.42717
673	-3.23703	-2.86608	-2.57747	-9.61355	-3.13693
674	-3.25585	-2.71974	-2.45973	-9.64779	-3.5425
675	-3.26258	-2.75026	-2.57343	-9.55897	-3.48937
676	-3.25813	-2.92708	-2.71866	-9.78824	-3.46748
677	-3.35971	-2.84941	-2.67895	-9.71891	-3.53307
678	-3.29928	-2.90601	-2.68995	-9.79421	-3.57993
679	-3.29754	-2.91924	-2.65327	-9.72586	-3.76055
680	-3.36462	-2.84269	-2.78833	-9.84371	-3.65532
681	-3.39465	-2.96844	-2.87726	-9.92712	-3.60971
682	-3.32373	-2.93177	-2.8228	-9.85723	-3.63416
683	-3.46546	-2.96798	-2.83336	-9.96961	-3.80181
684	-3.37548	-3.05958	-2.85519	-9.79769	-3.77261
685	-3.40981	-3.05373	-2.7775	-9.90748	-3.8913
686	-3.52237	-3.03699	-2.79318	-10.0069	-3.83469
687	-3.54306	-2.99518	-2.76943	-9.98319	-3.91595
688	-3.44965	-3.03412	-2.85629	-10.0127	-3.80894
689	-3.44214	-3.08556	-3.03719	-10.0537	-3.87132
690	-3.45756	-3.0243	-2.91218	-9.94016	-3.87804
691	-3.53105	-3.08941	-2.93351	-10.0241	-3.87112
692	-3.51738	-3.06822	-2.9541	-10.1176	-3.94137
693	-3.54972	-3.12948	-2.99352	-10.1262	-3.94819
694	-3.48766	-3.16387	-3.00511	-10.0921	-4.02287
695	-3.59159	-3.13922	-2.95436	-10.1439	-4.08422
696	-3.48123	-3.17523	-3.12046	-10.162	-3.98325
697	-3.48764	-3.01946	-3.1211	-10.2006	-4.06504
698	-3.43391	-3.21434	-3.03908	-10.1921	-4.04749
699	-3.59161	-3.10509	-3.01202	-10.1483	-4.03036
700	-3.57064	-3.11609	-3.104	-10.2097	-4.08743
700.98	-3.59252	-3.12868	-3.08862	-10.191	-4.06519
701.97	-3.6548	-3.18091	-3.04573	-10.2613	-4.10325
702.95	-3.64623	-3.18612	-3.16055	-10.2277	-4.06799
703.94	-3.53775	-3.15333	-3.07745	-10.2997	-4.18573
705.07	-3.60007	-3.08186	-3.03733	-10.1961	-4.20866
706.05	-3.56514	-3.28614	-3.17295	-10.3382	-4.17959
707.04	-3.57539	-3.07691	-3.06286	-10.275	-4.17635
708.02	-3.60449	-3.27413	-3.05856	-10.253	-4.21645
709.01	-3.6151	-3.1521	-3.24537	-10.2812	-4.26835
710	-3.55421	-3.16055	-3.14322	-10.3284	-4.33582
710.98	-3.63385	-3.15114	-3.19416	-10.341	-4.24452
711.97	-3.62506	-3.32725	-3.18162	-10.3289	-4.2933
712.95	-3.63515	-3.20472	-3.11472	-10.3124	-4.28359
713.94	-3.62459	-3.20442	-3.21529	-10.3253	-4.32702
715.07	-3.70841	-3.19466	-3.26264	-10.451	-4.2858
716.05	-3.62685	-3.14613	-3.21472	-10.38	-4.2947
717.04	-3.67872	-3.15279	-3.2375	-10.4234	-4.27223
718.02	-3.58581	-3.23468	-3.25452	-10.444	-4.29213
719.01	-3.62769	-3.34709	-3.24312	-10.4315	-4.31731
720	-3.66728	-3.23565	-3.22143	-10.3933	-4.35297
720.98	-3.69701	-3.25617	-3.25427	-10.4058	-4.36632
721.97	-3.61598	-3.37806	-3.30515	-10.4634	-4.39608
722.95	-3.64753	-3.22601	-3.24215	-10.363	-4.37366
723.94	-3.65574	-3.29583	-3.1826	-10.5461	-4.32117
725.07	-3.67857	-3.28582	-3.37769	-10.4647	-4.20021
726.05	-3.75996	-3.26347	-3.31506	-10.5052	-4.39374
727.04	-3.63706	-3.2856	-3.30591	-10.3358	-4.38553
728.02	-3.66544	-3.15257	-3.30644	-10.4843	-4.38416
729.01	-3.73966	-3.27738	-3.21142	-10.3958	-4.47501
730	-3.64723	-3.34681	-3.286	-10.4448	-4.32937
730.97	-3.56129	-3.26582	-3.34754	-10.4855	-4.37458
731.94	-3.72878	-3.28414	-3.24605	-10.4558	-4.43405
733.05	-3.77031	-3.29859	-3.26843	-10.447	-4.43383
734.02	-3.67616	-3.2977	-3.32725	-10.4953	-4.39448
735	-3.65702	-3.28617	-3.27601	-10.4199	-4.44411
735.97	-3.77049	-3.31628	-3.32824	-10.4769	-4.41553
736.94	-3.66598	-3.32377	-3.316	-10.4138	-4.41319
738.05	-3.6559	-3.20983	-3.25586	-10.5438	-4.38593
739.02	-3.69818	-3.32664	-3.19073	-10.5363	-4.39613
740	-3.69835	-3.25359	-3.39879	-10.4865	-4.38862
740.97	-3.60412	-3.39815	-3.35856	-10.4741	-4.44624
741.94	-3.65838	-3.30557	-3.35751	-10.506	-4.34342
743.05	-3.72816	-3.42926	-3.37834	-10.5756	-4.43533
744.02	-3.6881	-3.35732	-3.39883	-10.5553	-4.39597
745	-3.73921	-3.34701	-3.32879	-10.5434	-4.43435
745.97	-3.7086	-3.37855	-3.26488	-10.545	-4.40582
746.94	-3.67833	-3.35818	-3.33687	-10.5547	-4.42135
748.05	-3.70802	-3.28722	-3.34842	-10.5254	-4.46775
749.02	-3.66763	-3.35778	-3.27695	-10.5329	-4.43687
750	-3.75996	-3.34812	-3.30614	-10.5455	-4.48787
